# Supplementary material for: Circulating Nucleic Acid-Based Biomarkers of Type 2 Diabetes
Source: Int J Mol Sci. 2021 Dec 28;23(1):295. doi: 10.3390/ijms23010295 (PMC8745431; doi:10.3390/ijms23010295)
Supplement: Supplementary file 1 [file ijms-23-00295-s001.zip]

Archive with 1 entries (1 files):
- ijms-1525985-supplementary.pdf
